# Supplementary material for: Cross-GWAS coherence test at the gene and pathway level
Source: PLoS Comput Biol. 2022 Sep 26;18(9):e1010517. doi: 10.1371/journal.pcbi.1010517 (PMC9536597; doi:10.1371/journal.pcbi.1010517)
Supplement: S1 Table — (XLSX) [file pcbi.1010517.s002.xlsx]

## Sheet: Sheet1
Code	Drug class
A02B	Drugs for peptic ulcer and gastro-oesophageal reflux disease
A10	Drugs used in diabetes
B01A	Antithrombotic agents
C01D	Vasodilators used in cardiac diseases
C02	Antihypertensives
C03	Diuretics
C07	Beta blocking agents
C08	Calcium channel blockers
C09	Agents acting on the renin-angiotensin system
C10AA	HMG CoA reductase inhibitors
H03A	Thyroid preparations
L04	Immunosuppressants
M01A	Anti-inflammatory and antirheumatic products, non-steroids
M05B	Drugs affecting bone structure and mineralization
N02A	Opioids
N02BA	Salicylic acid and derivatives
N02BE	Anilides
N02C	Antimigraine preparations
N06A	Antidepressants
R03A	Adrenergics, inhalants
R03BA	Glucocorticoids
R06A	Antihistamines for systemic use
S01E	Antiglaucoma preparations and miotics
